# Supplementary material for: Dynamic astrocytic complement C3 activation in the epileptic hippocampus
Source: Front Neurol. 2025 Nov 19;16:1682488. doi: 10.3389/fneur.2025.1682488 (PMC12672298; doi:10.3389/fneur.2025.1682488)
Supplement: Supplementary file 1 [file Table_1.xlsx]

## Sheet: Sheet 1
sampleInfo
	PA_Diagnosis	HS_Classification	Gender	Onset_Age_years	Age_At_Time_of_Operation	Duration_years	Seizure_Frequency_months
1	TLE-HS	no-HS	m	6	41	35	5
2	TLE-HS	Type 1	f	1	17	16	2
3	TLE-HS	Type 1	m	12	38	26	4
4	TLE-HS	Type 1	f	13	28	15	4
5	TLE-HS	Type 1	f	17	35	18	30
6	TLE-HS	Type 1	m	15	41	26	4
7	TLE-HS	Type 1	m	4	56	52	25
8	TLE-HS	Type 1	m	3	31	28	20
9	TLE-HS	Type 1	m	12	34	22	60
10	TLE-HS	Type 2	f	21	38	17	7
11	TLE-HS	Type 1	f	6	60	54	3
12	TLE-HS	Type 1	f	4	36	32	6
13	TLE-HS	Type 2	f	11	22	11	32
14	TLE-HS	Type 1	m	15	29	14	36
15	TLE-HS	Type 1	m	11	41	30	30
16	TLE-HS	Type 2	f	16	42	26	1
17	TLE-HS	Type 1	m	18	29	11	15
18	TLE-HS	Type 1	m	7	25	18	5
19	TLE-HS	Type 3	m	48	55	7	3
20	TLE-HS	Type 3	m	4	29	25	12
21	TLE-HS	Type 1	f	15	22	7	9
22	TLE-HS	Type 1	m	10	39	29	3
23	TLE-HS	Type 1	m	8	24	16	5
24	TLE-HS	Type 1	m	10	49	39	2
25	TLE-HS	Type 2	m	30	38	8	6
26	TLE-HS	Type 1	m	4	43	39	8
27	TLE-HS	Type 1	m	23	34	11	10
28	TLE-HS	Type 1	m	16	49	33	5
29	TLE-HS	Type 1	f	21	54	33	20
30	TLE-HS	Type 1	m	24	43	19	5
31	TLE-HS	Type 1	f	16	39	23	5
32	TLE-HS	Type 1	m	6	43	37	5
33	TLE-HS	Type 1	f	18	32	14	5
34	TLE-HS	Type 1	f	0	27	27	5
35	TLE-HS	Type 3	f	10	21	11	90
36	TLE-HS	Type 1	m	24	62	38	6
37	TLE-HS	Type 1	f	35	47	12	3
38	TLE-HS	Type 1	m	3	53	50	60
39	TLE-HS	Type 1	f	3	19	16	5
40	TLE-HS	Type 1	m	2	41	39	20
41	TLE-HS	Type 1	f	2	31	29	10
42	TLE-HS	Type 1	m	14	60	46	20
43	TLE-HS	Type 1	m	6	9	3	7
44	TLE-HS	Type 1	m	0	51	51	200
45	TLE-HS	Type 1	f	2	38	36	40
46	TLE-HS	Type 1	m	4	18	14	43
47	TLE-HS	Type 1	f	7	19	12	17
48	TLE-HS	Type 1	f	10	46	36	4
49	TLE-HS	Type 1	f	1	6	5	20
50	TLE-HS	Type 1	m	33	44	11	13
51	TLE-HS	Type 1	f	6	16	10	17
52	TLE-HS	Type 1	m	7	14	7	17
53	TLE-HS	Type 1	m	2	14	12	9
54	TLE-HS	Type 1	m	34	39	5	4
55	TLE-HS	Type 2	f	10	22	12	243
56	TLE-HS	Type 2	m	1	3	2	91
57	TLE-HS	Type 1	m	5	8	3	91
58	TLE-HS	Type 1	m	0	2	2	17
59	TLE-HS	Type 1	m	9	19	10	5
60	TLE-HS	Type 1	m	18	58	40	4
61	TLE-HS	Type 1	f	6	58	52	6
62	TLE-HS	Type 1	m	1	27	26	3
63	TLE-HS	Type 1	m	33	58	25	30
64	TLE-HS	Type 2	m	26	53	27	30
65	Control	NA	f	NA	63	NA	NA
66	Control	NA	f	NA	67	NA	NA
67	Control	NA	f	NA	63	NA	NA
68	Control	NA	f	NA	82	NA	NA
69	Control	NA	m	NA	69	NA	NA
70	Control	NA	m	NA	49	NA	NA
71	Control	NA	m	NA	75	NA	NA
72	Control	NA	m	NA	47	NA	NA
73	Control	NA	m	NA	34	NA	NA
74	Control	NA	m	NA	62	NA	NA
75	Control	NA	m	NA	30	NA	NA
76	Control	NA	m	NA	72	NA	NA
77	Control	NA	f	NA	44	NA	NA
78	Control	NA	m	NA	49	NA	NA
